# Supplementary material for: Feeding brown fat: dietary phytochemicals targeting non-shivering thermogenesis to control body weight
Source: Proc Nutr Soc. 2020 Apr 15;79(3):338–56. doi: 10.1017/S0029665120006928 (PMC7663322; doi:10.1017/S0029665120006928)
Supplement: Supplementary file 1 [file S0029665120006928sup.zip]

Archive with 2 entries (2 files):
- S0029665120006928sup001.pdf
- S0029665120006928sup002.docx
